# Supplementary material for: Bimodal Genomic Approach Predicting Semaphorin 7A (SEMA7A) as Prognostic Biomarker in Adrenocortical Carcinoma
Source: Cancers (Basel). 2025 Jun 21;17(13):2078. doi: 10.3390/cancers17132078 (PMC12249455; doi:10.3390/cancers17132078)
Supplement: Supplementary file 1 [file cancers-17-02078-s001.zip]

Archive with 2 entries (2 files):
- Supplimentary_figures.pdf
- Supplimentary_Tables_June5.xlsx
