# Supplementary material for: Bimodal Genomic Approach Predicting Semaphorin 7A (SEMA7A) as Prognostic Biomarker in Adrenocortical Carcinoma
Source: Cancers (Basel). 2025 Jun 21;17(13):2078. doi: 10.3390/cancers17132078 (PMC12249455; doi:10.3390/cancers17132078)
Supplement: Supplementary file 1 [file cancers-17-02078-s001.zip › Supplimentary_Tables_June5.xlsx]

## Sheet: Table S1
Supplemetary Table S1: Clinical and demographic features of patients with adrenocortical carcinoma (ACC)
Sample ID	Gender	Tumor Stage	Age	Hormone.prod tumor (Yes=1, No=0)	Vital Status	Overall Survival (Months)	Molecular Subtype
TCGA-OR-A5J1	Male	2	58	1	dead	44.5	C1A
TCGA-OR-A5J2	Female	4	44	1	dead	55.1	C1A
TCGA-OR-A5J3	Female	3	23	1	alive	68.7	C1A
TCGA-OR-A5J5	Male	3	30	0	dead	12	C1A
TCGA-OR-A5J6	Female	2	29	1	alive	88.8	C1B
TCGA-OR-A5J7	Female	3	30	1	dead	16.1	C1A
TCGA-OR-A5J8	Male	3	66	1	dead	19	C1A
TCGA-OR-A5J9	Female	2	22	0	alive	44.4	C1A
TCGA-OR-A5JA	Female	4	53	1	dead	30.3	C1A
TCGA-OR-A5JB	Male	4	52	0	dead	18.1	C1A
TCGA-OR-A5JC	Male	NA	37	1	dead	57.5	C1B
TCGA-OR-A5JD	Female	2	57	0	alive	99.8	C1B
TCGA-OR-A5JE	Female	1	17	1	dead	69.2	C1A
TCGA-OR-A5JF	Female	2	69	1	alive	66.2	C1A
TCGA-OR-A5JG	Male	4	61	1	dead	17.8	C1A
TCGA-OR-A5JI	Male	1	22	0	alive	76.6	C1B
TCGA-OR-A5JJ	Male	4	65	0	dead	16.1	C1A
TCGA-OR-A5JK	Male	4	49	0	alive	49.2	C1B
TCGA-OR-A5JL	Female	1	36	1	alive	67.5	C1B
TCGA-OR-A5JM	Female	4	25	1	dead	18.5	C1A
TCGA-OR-A5JO	Female	1	26	0	alive	39.2	C1B
TCGA-OR-A5JP	Male	2	40	0	alive	15.2	C1A
TCGA-OR-A5JQ	Female	2	26	0	alive	36.2	C1B
TCGA-OR-A5JR	Male	1	45	0	alive	121.2	C1B
TCGA-OR-A5JS	Female	2	65	0	alive	12.6	C1A
TCGA-OR-A5JT	Female	2	65	1	alive	29.8	C1B
TCGA-OR-A5JV	Male	2	55	0	alive	66.5	C1B
TCGA-OR-A5JW	Male	2	47	1	alive	72.3	C1A
TCGA-OR-A5JX	Male	3	50	0	alive	31.2	C1B
TCGA-OR-A5JY	Female	4	68	1	dead	18.1	C1A
TCGA-OR-A5JZ	Male	2	60	0	alive	27	C1B
TCGA-OR-A5K0	Female	2	69	1	alive	33.8	C1A
TCGA-OR-A5K1	Male	2	48	0	alive	108.1	C1B
TCGA-OR-A5K2	Female	3	32	1	dead	32.7	C1A
TCGA-OR-A5K3	Male	2	53	0	alive	113.8	C1B
TCGA-OR-A5K4	Female	3	64	0	alive	35.5	C1B
TCGA-OR-A5K5	Female	3	59	1	dead	16.4	C1A
TCGA-OR-A5K6	Female	2	56	1	alive	49.1	C1A
TCGA-OR-A5K8	Male	2	39	1	alive	24.6	C1B
TCGA-OR-A5K9	Female	2	61	1	dead	11.3	C1A
TCGA-OR-A5KO	Female	4	39	1	alive	46.5	C1A
TCGA-OR-A5KT	Female	1	44	1	alive	95.1	C1A
TCGA-OR-A5KU	Female	2	37	1	alive	153.5	C1B
TCGA-OR-A5KV	Female	3	17	1	alive	127.4	C1A
TCGA-OR-A5KW	Female	3	55	1	alive	68.2	C1A
TCGA-OR-A5KX	Female	3	25	NA	alive	44.8	C1A
TCGA-OR-A5KY	Female	4	23	1	dead	12.8	C1A
TCGA-OR-A5KZ	Male	2	42	1	dead	4.1	C1A
TCGA-OR-A5L3	Female	1	67	1	alive	152.1	C1A
TCGA-OR-A5L4	Female	3	48	1	alive	31.8	C1B
TCGA-OR-A5L5	Female	1	77	1	alive	43.3	C1B
TCGA-OR-A5L6	Male	2	60	1	alive	28.3	C1B
TCGA-OR-A5L8	Female	2	36	1	alive	29.1	C1A
TCGA-OR-A5L9	Female	2	53	1	alive	28.6	C1B
TCGA-OR-A5LA	Female	2	52	0	alive	23.6	C1B
TCGA-OR-A5LB	Male	4	59	1	dead	39.6	C1A
TCGA-OR-A5LC	Female	4	71	1	dead	5.2	C1A
TCGA-OR-A5LD	Male	3	52	0	dead	39.3	C1A
TCGA-OR-A5LE	Male	2	14	NA	dead	21.7	C1A
TCGA-OR-A5LG	Male	3	46	1	alive	52.2	C1A
TCGA-OR-A5LH	Female	2	36	1	dead	78.4	C1B
TCGA-OR-A5LJ	Female	4	54	1	dead	36.3	C1A
TCGA-OR-A5LK	Male	2	62	0	alive	90	C1B
TCGA-OR-A5LL	Female	2	75	1	dead	53	C1B
TCGA-OR-A5LM	Male	2	23	1	alive	61	C1B
TCGA-OR-A5LN	Female	2	31	0	alive	76.9	C1B
TCGA-OR-A5LO	Female	2	61	1	dead	79	C1A
TCGA-OR-A5LP	Female	2	37	0	alive	61	C1B
TCGA-OR-A5LR	Female	2	30	1	alive	28	C1B
TCGA-OR-A5LS	Female	2	34	1	alive	36	C1A
TCGA-OR-A5LT	Male	3	57	0	alive	18	C1B
TCGA-OU-A5PI	Female	4	53	0	alive	38.5	C1A
TCGA-P6-A5OF	Female	3	55	1	dead	6.8	C1A
TCGA-P6-A5OG	Female	4	45	1	dead	12.6	NA
TCGA-PA-A5YG	Male	2	51	NA	alive	24.8	C1B
TCGA-PK-A5H8	Male	2	42	NA	alive	119	C1B
TCGA-PK-A5H9	Female	2	27	1	alive	20.2	C1B
TCGA-PK-A5HA	Male	1	63	0	alive	39.5	C1B
TCGA-PK-A5HB	Male	NA	63	NA	alive	42.5	C1A
NCI-1	Female	2	55	1	alive	55.1	C1B
NCI-2	Female	2	57	1	alive	171.3	C1B
NCI-3	Female	4	46	1	alive	207.8	C1A
NCI-4	Female	4	70	1	dead	6.4	C1A
NCI-5	Female	2	56	1	dead	99.4	C1A
NCI-6	Female	4	28	1	dead	13	C1A
NCI-7	Female	2	35	1	alive	38	C1A
NCI-8	Female	2	60	1	alive	87.6	C1B
NCI-10	Male	2	60	NA	alive	41.5	C1A
NCI-11	Female	2	36	1	alive	91.2	C1A
NCI-12	Female	4	30	1	dead	44.3	C1A
NCI-13	Male	1	72	0	alive	33.9	C1A
NCI-9	Female	4	35	0	alive	7.3	C1A
NCI-14	Female	2	57	1	alive	171.3	C1B
NCI-15	Female	4	58	0	alive	97.2	C1B
NCI-16	Female	4	36	0	dead	71	C1B
NCI-17	Male	1	72	0	alive	33.9	C1A
NCI-18	Female	2	71	0	alive	36.9	C1B
NCI-19	Female	2	40	1	alive	26.4	C1A
NCI-20	Female	2	36	1	alive	91.2	C1A
NCI-21	Female	4	35	0	alive	48.4	C1B
NCI-22	Female	2	43	0	alive	44.6	C1B
NCI-23	Female	4	59	NA	dead	134	C1B
NCI-24	Female	4	54	1	dead	91.9	C1A
NCI-25	Male	1	2	1	alive	61.3	C1B
NCI-26	Female	4	56	NA	dead	41.3	C1B
NCI-27	Female	NA	35	NA	alive	29.2	C1B
NCI-28	Female	4	45	1	alive	63.2	C1B
NCI-29	Female	4	36	NA	alive	106.7	C1A
NCI-30	Female	4	35	NA	dead	22	C1A
NCI-31	Female	2	10	0	alive	42.9	C1A
NCI-32	Female	3	51	0	alive	30.3	C1A
NCI-33	Female	3	56	NA	alive	60.3	C1B

## Sheet: Table S2
Supplemetary Table S2: Univariate survival analysis of 72 bimodal prognostic markers, corresponding gene annotations, Hazard ratio and p-value.
Bimodal Gene	Hazard Ratio (HR)	p-value	Gene Card Annotation	Molecular Subtypes (C1A/C1B) Genes (de Reyniès et.al, JC0 2009)
CDK1	6.83036	5.8494e-06	Cyclin Dependent Kinase 1
HJURP	6.59924	7.85573e-06	Holliday Junction Recognition Protein
CDCA5	5.5991	1.78194e-05	Cell Division Cycle-Associated Protein 5	C1A
CDK5RAP2	5.02663	5.64706e-05	CDK5 Regulatory Subunit Associated Protein 2
CSKMT	4.71649	3.99231e-05	Citrate Synthase Lysine Methyltransferase
CKAP2L	4.58628	7.88546e-05	Cytoskeleton Associated Protein 2 Like	C1A
SEMA7A	4.27367	0.000109516	Semaphorin 7A (John Milton Hagen Blood Group)
RPS9	4.22701	9.09724e-05	Ribosomal Protein S9
AC026740.1	4.03678	0.000482247	Not Available
PLPP2	3.92694	0.000371015	Phospholipid Phosphatase 2
GINS2	3.85594	0.000286303	DNA Replication Complex GINS Protein PSF2
DDIAS	3.68122	0.000469763	DNA Damage Induced Apoptosis Suppressor
LYRM4-AS1	3.6252	0.0004451	LYRM4 Antisense RNA 1
BRSK1	3.6167	0.000543159	Brain-Specific Serine/Threonine-Protein Kinase 1
RPL15	3.36255	0.000831427	Ribosomal Protein L15
AC243964.4	3.1706	0.00128719	Not Available
FBN2	3.0487	0.00202795	Fibrillin 2
AC145207.5	3.02809	0.00281537	Not Available
EFNA3	2.86522	0.00291537	EPH-Related Receptor Tyrosine Kinase Ligand 3	C1A
RPL41P2	2.85959	0.0031334	Ribosomal Protein L41 Pseudogene 2
SYTL2	2.85357	0.00371304	Synaptotagmin Like 2	C1A
SEC16A	2.81966	0.00343723	SEC16 Homolog A, Endoplasmic Reticulum Export Factor
FNBP1	2.80997	0.00347601	Formin Binding Protein 1
AJM1	2.80833	0.00346176	Apical Junction Component 1 Homolog
LAMC3	2.72225	0.00542851	Laminin Subunit Gamma 3	C1A
ADGRE5	2.70563	0.00477362	Leukocyte Antigen CD97
AL161729.4	2.62226	0.0074775	Not Available
ZNF114	2.58953	0.00822036	Zinc Finger Protein 114
LEF1	2.57384	0.00646107	Lymphoid Enhancer-Binding Factor 1	C1A
PVT1	2.55863	0.0068382	Pvt1 Oncogene	C1A
CRMP1	2.49541	0.011144	Collapsin Response Mediator Protein 1
DOCK8	2.46507	0.00947553	Dedicator Of Cytokinesis 8
CAPN10-DT	2.45665	0.0107198	CAPN10 Divergent Transcript
CACNB2	2.4094	0.0126921	Calcium Voltage-Gated Channel Auxiliary Subunit Beta 2	C1A
KIF7	2.36599	0.0145654	Kinesin Family Member 7
AL022328.1	2.32119	0.0137528	Not Available
AL139287.1	2.29033	0.0167303	Not Available
AC092299.1	2.2787	0.0159052	Not Available
PDE9A	2.24841	0.0216657	Phosphodiesterase 9A
AC231981.1	2.2142	0.0236937	Not Available
ARMH4	2.21316	0.0212689	Armadillo Like Helical Domain Containing 4
AC010996.1	2.18636	0.0261255	Not Available
AC005363.2	2.17064	0.0246377	Not Available
AC008026.1	2.15822	0.0258948	Not Available
TLE1P1	2.10232	0.0313695	TLE Family Member 1 Pseudogene 1
AL121895.2	2.08382	0.0336003	Not Available
CCDC137	2.07174	0.0366705	Coiled-Coil Domain Containing 137
AC010883.3	2.05494	0.0347967	Not Available
EPHB2	1.96284	0.051248	EPH Receptor B2
AC006115.2	1.95394	0.0502379	Not Available
TDGF1	1.95017	0.0498252	Teratocarcinoma-Derived Growth Factor 1
AC013489.3	1.9437	0.0485036	Not Available
PER3	1.93311	0.0502281	Period Circadian Regulator 3
RTN4R	1.83669	0.0500551	Reticulon 4 Receptor
ZBTB16	0.496804	0.0386103	Zinc Finger And BTB Domain Containing 16	C1B
FABP6	0.487331	0.0345925	Fatty Acid Binding Protein 6
TFEB	0.483861	0.0351665	T-Cell Transcription Factor EB	C1B
ATP6V1H	0.472535	0.0317797	ATPase H+ Transporting V1 Subunit H	C1B
VAT1L	0.440755	0.020162	Vesicle Amine Transport 1 Like
INTS9	0.438908	0.0194143	Integrator Complex Subunit 9
FASTKD3	0.425132	0.0138827	FAST Kinase Domain-Containing Protein 3, Mitochondrial
ARMCX5	0.422276	0.0127346	Armadillo Repeat Containing X-Linked 5
ZFYVE28	0.394206	0.00738013	Zinc Finger FYVE-Type Containing 28	C1B
RAPGEF4	0.376749	0.00677421	RAP Guanine-Nucleotide-Exchange Factor (GEF) 4
FASTKD5	0.376332	0.00666063	FAST Kinase Domains 5
CPLANE2	0.340767	0.00244273	Ciliogenesis And Planar Polarity Effector Complex Subunit 2
CHST4	0.327993	0.00203631	Carbohydrate Sulfotransferase 4
COL14A1	0.304009	0.00132855	Collagen Type XIV Alpha 1 Chain
NME5	0.248827	0.000298808	Non-Metastatic Cells 5, Protein Expressed In (Nucleoside-Diphosphate Kinase)	C1B
PIFO	0.223468	0.000115014	Ciliary Microtubule Associated Protein 3
CSDC2	0.209216	9.37005e-05	Cold Shock Domain Containing C2	C1B
USP2	0.173974	1.40424e-05	Ubiquitin Specific Peptidase 2

## Sheet: Table S3
Supplemetary Table S3: Multivariate survival analysis of 72 bimodal genes. The analysis is adjusted for known clinical confounders incliuding (Age, Gender and Tumor Stage)
	Gene		Age		TumorStage (III/IV) vs (I/II)		Gender (Male vs Female)
Gene	Gene_HR	Gene_pvalue	Age_HR	Age_pvalue	TS_HR	TS_pvalue	Gender_HR	Gender_pvalue
CDK1	4.639	0.000464	1.012	0.412	4.13	0.000655	1.473	0.332
HJURP	4.578	0.00143	1.009	0.485	3.204	0.00705	1.875	0.125
CDCA5	4.768	0.000507	1.009	0.492	4.01	0.000864	2.06	0.0835
CDK5RAP2	3.986	0.00168	1.012	0.359	4.044	0.000558	1.582	0.245
CSKMT	4.415	0.000454	1.025	0.0626	4.24	0.00031	0.867	0.736
CKAP2L	3.614	0.00406	1.009	0.516	3.948	0.00132	2.137	0.0712
SEMA7A	3.422	0.00203	1.023	0.0904	4.532	0.00021	1.37	0.426
RPS9	3.181	0.00278	1.017	0.185	4.437	0.000284	1.312	0.503
AC026740.1	4.238	0.000849	1.01	0.455	5.225	3.7e-05	1.988	0.0959
PLPP2	3.777	0.000699	1.016	0.23	5.983	8.3e-06	1.73	0.17
GINS2	2.99	0.00444	1.01	0.476	5.078	8.71e-05	1.74	0.179
DDIAS	2.946	0.00901	1.01	0.458	4.623	0.000184	1.917	0.117
LYRM4.AS1	2.827	0.00705	1.013	0.29	4.673	0.000128	1.445	0.354
BRSK1	2.209	0.0454	1.013	0.305	4.898	0.000126	1.723	0.182
RPL15	1.88	0.0916	1.014	0.27	4.992	0.000115	1.512	0.304
AC243964.4	4.835	0.000158	1.016	0.23	7.526	9.41e-07	0.859	0.708
FBN2	2.196	0.0318	1.016	0.239	5.231	4.15e-05	1.53	0.288
AC145207.5	2.343	0.0265	1.014	0.28	5.061	5.17e-05	1.478	0.335
EFNA3	2.491	0.0145	1.013	0.293	5.238	3.59e-05	1.704	0.183
RPL41P2	2.991	0.00396	1.017	0.192	6.139	7.14e-06	1.34	0.464
SYTL2	2.964	0.00469	1.017	0.185	5.608	1.48e-05	1.811	0.151
SEC16A	2.209	0.0382	1.014	0.278	4.752	0.000145	1.515	0.296
FNBP1	2.097	0.0497	1.007	0.6	5.136	4.9e-05	1.552	0.272
AJM1	1.928	0.0956	1.011	0.394	4.727	0.000236	1.584	0.246
LAMC3	2.276	0.0338	1.015	0.259	5.073	5.48e-05	1.633	0.219
ADGRE5	2.248	0.0307	1.013	0.295	5.207	4.05e-05	1.658	0.205
AL161729.4	2.541	0.0135	1.013	0.34	5.593	1.42e-05	1.365	0.428
ZNF114	1.118	0.774	1.011	0.415	5.831	4.4e-05	1.503	0.304
LEF1	1.836	0.0946	1.013	0.302	5.386	2.5e-05	1.348	0.453
PVT1	2.088	0.0377	1.012	0.329	5.632	1.34e-05	1.39	0.4
CRMP1	2.239	0.0404	1.012	0.326	5.073	6.2e-05	1.775	0.162
DOCK8	2.293	0.021	1.014	0.303	5.615	1.59e-05	1.521	0.298
CAPN10.DT	2.348	0.0205	1.012	0.365	5.716	1.39e-05	1.67	0.199
CACNB2	1.639	0.175	1.01	0.442	5.379	3.11e-05	1.472	0.33
KIF7	2.278	0.0281	1.012	0.362	5.809	8.87e-06	1.822	0.145
AL022328.1	2.332	0.017	1.009	0.488	5.714	1.05e-05	1.501	0.306
AL139287.1	2.661	0.00807	1.017	0.198	6.044	5.34e-06	1.222	0.621
AC092299.1	2.502	0.00957	1.016	0.204	6.471	2.72e-06	1.387	0.408
PDE9A	1.893	0.101	1.019	0.185	5.236	4.6e-05	1.526	0.285
AC231981.1	3.03	0.00491	1.012	0.332	6.188	4.09e-06	2.372	0.0484
ARMH4	2.203	0.0306	1.014	0.269	5.812	1.03e-05	1.787	0.16
AC010996.1	1.712	0.167	1.01	0.445	5.345	3.99e-05	1.728	0.186
AC005363.2	2.555	0.0081	1.017	0.223	6.625	2.61e-06	1.521	0.294
AC008026.1	1.981	0.0563	1.013	0.309	5.796	9.65e-06	1.266	0.559
TLE1P1	2.345	0.0218	1.014	0.287	5.912	9.28e-06	1.845	0.137
AL121895.2	1.712	0.129	1.012	0.345	5.753	1.21e-05	1.506	0.301
CCDC137	1.264	0.518	1.011	0.406	5.792	1.49e-05	1.521	0.293
AC010883.3	2.713	0.00874	1.015	0.262	6.941	1.48e-06	1.081	0.848
EPHB2	1.34	0.429	1.008	0.527	5.693	1.81e-05	1.559	0.267
AC006115.2	2.277	0.0271	1.018	0.17	6.544	3.42e-06	1.272	0.547
TDGF1	1.321	0.428	1.009	0.47	5.829	1.3e-05	1.519	0.292
AC013489.3	2.432	0.0168	1.015	0.239	6.549	2.13e-06	1.072	0.865
PER3	2.206	0.0255	1.014	0.269	6.073	5.87e-06	1.681	0.197
RTN4R	1.624	0.198	1.009	0.495	5.822	1.14e-05	1.805	0.16
ZBTB16	0.439	0.0189	1.016	0.217	6.526	2.51e-06	1.382	0.415
FABP6	0.38	0.00685	1.017	0.193	6.255	3.89e-06	1.434	0.372
TFEB	0.499	0.0553	1.012	0.337	5.842	8.73e-06	1.669	0.2
ATP6V1H	0.489	0.046	1.009	0.482	5.724	1.23e-05	1.547	0.274
VAT1L	0.535	0.0864	1.015	0.272	5.556	1.87e-05	1.366	0.443
INTS9	0.442	0.027	1.012	0.35	5.946	7.8e-06	1.416	0.379
FASTKD3	0.465	0.0374	1.018	0.178	6.071	6.23e-06	1.321	0.484
ARMCX5	0.374	0.00896	1.01	0.445	6.208	3.73e-06	0.999	0.999
ZFYVE28	0.259	0.00029	1.017	0.213	7.786	7.24e-07	1.548	0.285
RAPGEF4	0.641	0.229	1.011	0.413	5.408	3.42e-05	1.458	0.341
FASTKD5	0.408	0.0172	1.007	0.575	5.8	1.38e-05	1.64	0.22
CPLANE2	0.407	0.0137	1.012	0.325	5.528	1.52e-05	1.222	0.618
CHST4	0.303	0.00173	1.018	0.167	5.956	7.13e-06	1.551	0.281
COL14A1	0.414	0.0242	1.017	0.193	4.782	0.000102	1.341	0.455
NME5	0.254	0.000535	1.019	0.161	5.68	1.4e-05	1.714	0.179
PIFO	0.263	0.000595	1.009	0.459	5.406	2.37e-05	1.44	0.376
CSDC2	0.237	0.000854	1.018	0.173	4.783	9.12e-05	1.68	0.206
USP2	0.163	1.47e-05	1.016	0.227	5.921	9.9e-06	1.528	0.292
